# Supplementary material for: Ag2PdP2O7
Source: Acta Crystallogr Sect E Struct Rep Online. 2008 Nov 29;64(Pt 12):i84. doi: 10.1107/S1600536808038518 (PMC2959806; doi:10.1107/S1600536808038518)
Supplement: Supplementary file 1 [file e-64-00i84-sup1.cif]

##############################################################################
###                                                                        ###
###        Electronic paper (Acta Crystallographica Section E)             ###
###                                                                        ###
##############################################################################
#                                                                            #
# This CIF contains the data in a paper accepted for publication in Acta     #
# Crystallographica Section E. It conforms to the requirements of Notes      #
# for Authors for Section E, and has been peer reviewed under the auspices   #
# of the IUCr Commission on Journals.                                        #
#                                                                            #
# Full details of the Crystallographic Information File format               #
# are given in the paper "The Crystallographic Information File (CIF):       #
# a New Standard Archive File for Crystallography" by S. R. Hall, F. H.      #
# Allen and I. D. Brown [Acta Cryst. (1991), A47, 655-685].                  #
#                                                                            #
# The current version of the core CIF dictionary is obtainable from          #
# ftp://ftp.iucr.org/pub/cif_core.dic. The current version number is 2.4.    #
#                                                                            #
# Software is freely available for graphical display of the structure(s) in  #
# this CIF.  For information consult the CIF home page http://www.iucr.org/  #
# cif/home.html                                                              #
#                                                                            #
# This file may be used for bona fide research purposes within the           #
# scientific community so long as proper attribution is given to the journal # 
# article from which it was obtained.                                        #
#                                                                            #
##############################################################################
                                             
data_I
_audit_creation_method     'WinGX routine CIF_UPDATE'
_audit_conform_dict_name     cif_core.dic
_audit_conform_dict_version     2.3
_chemical_name_systematic
;
Disilver(I) palladium(II) diphosphate
;
_chemical_formula_sum     'Ag2 O7 P2 Pd1'
_chemical_formula_structural     'Ag2 Pd P2 O7'
_chemical_formula_iupac     'Ag2 Pd P2 O7'
_chemical_formula_weight     496.10
_chemical_melting_point     ?
_symmetry_cell_setting     monoclinic
_symmetry_space_group_name_H-M     'C 2/c'
_symmetry_space_group_name_Hall     '-C 2yc'
loop_
    _symmetry_equiv_pos_as_xyz
    'x, y, z'
    '-x, y, -z+1/2'
    'x+1/2, y+1/2, z'
    '-x+1/2, y+1/2, -z+1/2'
    '-x, -y, -z'
    'x, -y, z-1/2'
    '-x+1/2, -y+1/2, -z'
    'x+1/2, -y+1/2, z-1/2'
_cell_length_a     15.739(2)
_cell_length_b     5.7177(7)
_cell_length_c     8.1870(10)
_cell_angle_alpha     90
_cell_angle_beta     116.750(10)
_cell_angle_gamma     90
_cell_volume     657.91(15)
_cell_formula_units_Z     4
_cell_measurement_reflns_used     40
_cell_measurement_theta_min     6.30
_cell_measurement_theta_max     34.29
_cell_measurement_temperature     293(2)
_cell_measurement_pressure     101.3
_cell_special_details
;
The lattice parameters given were refined with the program SOS (Soose & Meyer,
1980), using 40 reflections from a Guinier IP photograph.
;
_exptl_crystal_description     prism
_exptl_crystal_colour     yellow
_exptl_crystal_size_max     0.075
_exptl_crystal_size_mid     0.05
_exptl_crystal_size_min     0.05
_exptl_crystal_density_diffrn     5.008
_exptl_crystal_density_method     'not measured'
_exptl_crystal_F_000     904
_exptl_absorpt_coefficient_mu     9.076
_exptl_absorpt_correction_type     psi-scan
_exptl_absorpt_process_details     '(North <i>et al.</i>,  1968)'
_exptl_absorpt_correction_T_min     0.5505
_exptl_absorpt_correction_T_max     0.6307
_exptl_special_details
;
;
_diffrn_ambient_temperature     293(2)
_diffrn_radiation_type     MoK\a
_diffrn_radiation_wavelength     0.71073
_diffrn_radiation_source     'fine-focus sealed tube'
_diffrn_radiation_monochromator     graphite
_diffrn_measurement_device_type     'Enraf--Nonius CAD-4'
_diffrn_measurement_device     '\k-geometry diffractometer'
_diffrn_measurement_method     'Nonprofiled \w'
_diffrn_reflns_number     1890
_diffrn_reflns_av_R_equivalents     0.0796
_diffrn_reflns_theta_min     2.9
_diffrn_reflns_theta_max     29.9
_diffrn_reflns_theta_full     29.9
_diffrn_measured_fraction_theta_max     0.999
_diffrn_measured_fraction_theta_full     0.999
_diffrn_reflns_limit_h_min     -22
_diffrn_reflns_limit_h_max     22
_diffrn_reflns_limit_k_min     -8
_diffrn_reflns_limit_k_max     0
_diffrn_reflns_limit_l_min     -11
_diffrn_reflns_limit_l_max     11
_diffrn_standards_number     3
_diffrn_standards_interval_time     60
_diffrn_standards_decay_%     0
loop_
    _diffrn_standard_refln_index_h
    _diffrn_standard_refln_index_k
    _diffrn_standard_refln_index_l
    3 -1 -2
    -3 1 2
    2 0 2
_refine_special_details
;
Refinement of <i>F</i>^2^ against ALL reflections. The weighted <i>R</i>-factor
<i>wR</i> and goodness of fit <i>S</i> are based on <i>F</i>^2^, conventional
<i>R</i>-factors <i>R</i> are based on <i>F</i>, with <i>F</i> set to zero for
negative <i>F</i>^2^. The threshold expression of <i>F</i>^2^ >
\s(<i>F</i>^2^) is used only for calculating <i>R</i>-factors(gt) <i>etc</i>.
and is not relevant to the choice of reflections for refinement.
<i>R</i>-factors based on <i>F</i>^2^ are statistically about twice as large
as those based on <i>F</i>, and <i>R</i>- factors based on ALL data will be
even larger.
;
_reflns_number_total     947
_reflns_number_gt     591
_reflns_threshold_expression     I>2\s(I)
_refine_ls_structure_factor_coef     Fsqd
_refine_ls_matrix_type     full
_refine_ls_R_factor_all     0.094
_refine_ls_R_factor_gt     0.0346
_refine_ls_wR_factor_gt     0.0626
_refine_ls_wR_factor_ref     0.0738
_refine_ls_goodness_of_fit_ref     0.969
_refine_ls_restrained_S_all     0.969
_refine_ls_number_reflns     947
_refine_ls_number_parameters     58
_refine_ls_number_restraints     0
_refine_ls_number_constraints     0
_refine_ls_hydrogen_treatment     .
_refine_ls_weighting_scheme     calc
_refine_ls_weighting_details
               'calc w = 1/[\s^2^(Fo^2^)+(0.0245P)^2^] where P=(Fo^2^+2Fc^2^)/3'
_atom_sites_solution_hydrogens     .
_atom_sites_solution_primary     direct
_atom_sites_solution_secondary     difmap
_refine_ls_shift/su_max     0
_refine_ls_shift/su_mean     0
_refine_diff_density_max     1.303
_refine_diff_density_min     -1.141
_refine_ls_extinction_method     'SHELXL97 (Sheldrick, 2008)'
_refine_ls_extinction_coef     0.00104(17)
_refine_ls_extinction_expression
                                    Fc^*^=kFc[1+0.001xFc^2^\l^3^/sin(2\q)]^-1/4^
loop_
    _atom_type_symbol
    _atom_type_description
    _atom_type_scat_dispersion_real
    _atom_type_scat_dispersion_imag
    _atom_type_scat_source
    Pd Pd -0.9988 1.0072 'International Tables Vol C Tables 4.2.6.8 and 6.1.1.4'
    P P 0.1023 0.0942 'International Tables Vol C Tables 4.2.6.8 and 6.1.1.4'
    Ag Ag -0.8971 1.1015 'International Tables Vol C Tables 4.2.6.8 and 6.1.1.4'
    O O 0.0106 0.006 'International Tables Vol C Tables 4.2.6.8 and 6.1.1.4'
_computing_data_collection     'CAD-4 EXPRESS (Enraf--Nonius, 1994)'
_computing_cell_refinement     'CAD-4 EXPRESS (Enraf--Nonius, 1994)'
_computing_data_reduction     'XCAD4 (Harms & Wocadlo, 1995)'
_computing_structure_solution     'SHELXS97 (Sheldrick, 2008)'
_computing_structure_refinement     'SHELXL97 (Sheldrick, 2008)'
_computing_molecular_graphics     'DIAMOND (Brandenburg, 2008)'
_computing_publication_material     'WinGX (Farrugia, 1999)'
loop_
    _atom_site_type_symbol
    _atom_site_label
    _atom_site_fract_x
    _atom_site_fract_y
    _atom_site_fract_z
    _atom_site_U_iso_or_equiv
    _atom_site_adp_type
    _atom_site_calc_flag
    _atom_site_refinement_flags
    _atom_site_occupancy
    _atom_site_disorder_assembly
    _atom_site_disorder_group
    Pd Pd1 0 0 0 0.0145(2) Uani d S 1 . .
    Ag Ag1 0.23426(5) 0.85894(13) 0.79398(9) 0.0217(2) Uani d . 1 . .
    P P1 0.10116(14) 0.3445(4) 0.8422(3) 0.0137(4) Uani d . 1 . .
    O O1 0.8200(4) 0.5226(10) 0.5959(7) 0.0177(13) Uani d . 1 . .
    O O2 0 0.4744(14) 0.75 0.0139(16) Uani d S 1 . .
    O O3 0.8949(4) 0.1859(11) 0.8057(7) 0.0220(14) Uani d . 1 . .
    O O4 0.6031(4) 0.2953(11) 0.5045(8) 0.0213(14) Uani d . 1 . .
loop_
    _atom_site_aniso_label
    _atom_site_aniso_U_11
    _atom_site_aniso_U_22
    _atom_site_aniso_U_33
    _atom_site_aniso_U_12
    _atom_site_aniso_U_13
    _atom_site_aniso_U_23
    Pd1 0.0103(4) 0.0178(5) 0.0135(4) -0.0012(4) 0.0036(3) 0.0055(4)
    Ag1 0.0197(4) 0.0247(4) 0.0171(3) -0.0044(3) 0.0050(3) -0.0017(3)
    P1 0.0111(9) 0.0152(11) 0.0146(9) -0.0028(9) 0.0055(8) 0.0003(10)
    O1 0.016(3) 0.016(3) 0.019(3) 0.011(3) 0.006(2) 0.005(3)
    O2 0.014(4) 0.011(4) 0.015(4) 0 0.006(3) 0
    O3 0.018(3) 0.027(4) 0.019(3) -0.003(3) 0.007(3) 0.010(3)
    O4 0.011(3) 0.026(4) 0.023(3) 0.004(3) 0.004(2) -0.012(3)
_geom_special_details
;
All e.s.d.'s are estimated using the full covariance matrix. The cell e.s.d.'s
are taken into account individually in the estimation of e.s.d.'s in distances
and angles; correlations between e.s.d.'s in cell parameters are only used
when they are defined by crystal symmetry.
;
loop_
    _geom_bond_atom_site_label_1
    _geom_bond_atom_site_label_2
    _geom_bond_site_symmetry_2
    _geom_bond_distance
    _geom_bond_publ_flag
    Pd1 O4 8_455 1.987(5) ?
    Pd1 O4 4_545 1.987(5) ?
    Pd1 O3 1_454 2.007(6) ?
    Pd1 O3 5_656 2.007(6) ?
    Ag1 O1 8_466 2.321(5) ?
    Ag1 O4 3_455 2.368(6) ?
    Ag1 O1 2_656 2.436(6) ?
    Ag1 Ag1 4_546 3.0427(6) ?
    Ag1 Ag1 4_556 3.0427(6) ?
    P1 O1 2_656 1.505(6) ?
    P1 O3 2_656 1.537(6) ?
    P1 O4 8_456 1.539(6) ?
    P1 O2 . 1.605(4) ?
    O1 P1 2_656 1.505(6) ?
    O1 Ag1 8_565 2.321(5) ?
    O1 Ag1 2_656 2.436(6) ?
    O2 P1 2_556 1.605(4) ?
    O3 P1 2_656 1.537(6) ?
    O3 Pd1 1_656 2.007(6) ?
    O4 P1 8 1.539(6) ?
    O4 Pd1 4 1.987(5) ?
    O4 Ag1 3_545 2.368(5) ?
loop_
    _geom_angle_atom_site_label_1
    _geom_angle_atom_site_label_2
    _geom_angle_atom_site_label_3
    _geom_angle_site_symmetry_1
    _geom_angle_site_symmetry_3
    _geom_angle
    _geom_angle_publ_flag
    O4 Pd1 O4 8_455 4_545 180.0(4) ?
    O4 Pd1 O3 8_455 1_454 94.5(2) ?
    O4 Pd1 O3 4_545 1_454 85.5(2) ?
    O4 Pd1 O3 8_455 5_656 85.5(2) ?
    O4 Pd1 O3 4_545 5_656 94.5(2) ?
    O3 Pd1 O3 1_454 5_656 180.0(6) ?
    O1 Ag1 O4 8_466 3_455 159.7(2) ?
    O1 Ag1 O1 8_466 2_656 88.23(19) ?
    O4 Ag1 O1 3_455 2_656 87.5(2) ?
    O1 Ag1 Ag1 8_466 4_546 116.60(15) ?
    O4 Ag1 Ag1 3_455 4_546 77.30(15) ?
    O1 Ag1 Ag1 2_656 4_546 57.82(14) ?
    O1 Ag1 Ag1 8_466 4_556 84.21(15) ?
    O4 Ag1 Ag1 3_455 4_556 93.96(16) ?
    O1 Ag1 Ag1 2_656 4_556 161.97(14) ?
    Ag1 Ag1 Ag1 4_546 4_556 139.96(5) ?
    O1 P1 O3 2_656 2_656 110.2(3) ?
    O1 P1 O4 2_656 8_456 111.6(3) ?
    O3 P1 O4 2_656 8_456 112.4(4) ?
    O1 P1 O2 2_656 . 109.8(4) ?
    O3 P1 O2 2_656 . 106.6(3) ?
    O4 P1 O2 8_456 . 106.0(3) ?
    P1 O1 Ag1 2_656 8_565 123.5(3) ?
    P1 O1 Ag1 2_656 2_656 141.5(3) ?
    Ag1 O1 Ag1 8_565 2_656 91.77(19) ?
    P1 O2 P1 2_556 . 124.9(5) ?
    P1 O3 Pd1 2_656 1_656 128.7(3) ?
    P1 O4 Pd1 8 4 126.2(3) ?
    P1 O4 Ag1 8 3_545 127.8(3) ?
    Pd1 O4 Ag1 4 3_545 105.4(2) ?
data_global
_journal_date_recd_electronic     2008-10-29
_journal_date_accepted     2008-11-18
_journal_name_full     'Acta Crystallographica, Section E'
_journal_year     2008
_journal_volume     64
_journal_issue     12
_journal_page_first     i84
_journal_page_last     i84
_journal_paper_category     QI
_journal_coeditor_code     BR2086
_publ_contact_author_name     'Robert Glaum'
_publ_contact_author_address
;
Institut fur Anorganische Chemie
Rheinische Friedrich-Wilhelms-Universitaet Bonn
Gerhard-Domagk-Strasse 1
D-53121 Bonn
Germany
;
_publ_contact_author_email     'rglaum@uni-bonn.de'
_publ_contact_author_fax     '+49 228 73 5660'
_publ_contact_author_phone     '+49 228 73 5353'
_publ_section_title
;
Ag~2~PdP~2~O~7~
;
loop_
    _publ_author_name
    _publ_author_address
    'Panagiotidis, Kosta'
;
Institut f\"ur Anorganische Chemie
Rheinische Friedrich-Wilhelms-Universit\"at Bonn
Gerhard-Domagk-Strasse 1
D-53121 Bonn
Germany
;
    'Glaum, Robert'
;
Institut f\"ur Anorganische Chemie
Rheinische Friedrich-Wilhelms-Universit\"at Bonn
Gerhard-Domagk-Strasse 1
D-53121 Bonn
Germany
;
