# Supplementary material for: Ag2PdP2O7
Source: Acta Crystallogr Sect E Struct Rep Online. 2008 Nov 29;64(Pt 12):i84. doi: 10.1107/S1600536808038518 (PMC2959806; doi:10.1107/S1600536808038518)
Supplement: Supplementary file 2 [file e-64-00i84-Isup2.hkl]

#
# h,k,l, Fc-squared, Fo-squared, sigma(Fo-squared) and status flag
#
data_I

_audit_update_record
;
2008-10-29 # Formatted by publCIF
;
_shelx_title ' Ag2 O7 P2 Pd1 Mit den Parametern von Na2PdP2O7 (COL= 72751)'
_shelx_refln_list_code          4
_shelx_F_calc_maximum      458.75
_exptl_crystal_F_000       904.00
_reflns_d_resolution_high  0.7130
 
loop_
 _symmetry_equiv_pos_as_xyz
 'x, y, z'
 '-x, y, -z+1/2'
 'x+1/2, y+1/2, z'
 '-x+1/2, y+1/2, -z+1/2'
 '-x, -y, -z'
 'x, -y, z-1/2'
 '-x+1/2, -y+1/2, -z'
 'x+1/2, -y+1/2, z-1/2'
 
_cell_length_a    15.7390
_cell_length_b     5.7177
_cell_length_c     8.1870
_cell_angle_alpha  90.000
_cell_angle_beta  116.750
_cell_angle_gamma  90.000
 
_shelx_F_squared_multiplier     1.000
 
loop_
 _refln_index_h
 _refln_index_k
 _refln_index_l
 _refln_F_squared_calc
 _refln_F_squared_meas
 _refln_F_squared_sigma
 _refln_observed_status
   2   0   0    13572.70    15721.85    228.45 o
   4   0   0    88369.72    90278.95   1239.48 o
   6   0   0    22884.93    23987.10    433.27 o
   8   0   0   102448.40   106321.98   1873.56 o
  10   0   0    14246.29    14770.43    525.55 o
  12   0   0    30512.90    32078.83    795.94 o
  14   0   0      442.13      812.50    389.75 o
  16   0   0     1423.19     1933.44    476.77 o
  18   0   0    10939.05    11269.18    798.40 o
   1   1   0    14267.17    14445.96    224.07 o
   3   1   0    15585.78    16766.08    768.01 o
   5   1   0    35048.10    34685.46    496.12 o
   7   1   0      275.68      322.84    316.86 o
   9   1   0    39805.68    42175.33   1031.26 o
  11   1   0     2318.53     2428.32    604.78 o
  13   1   0    27466.85    29116.33    818.54 o
  15   1   0       80.36      839.23    604.32 o
  17   1   0    11511.77    13098.12    689.95 o
  19   1   0        2.86     -650.34    650.34 o
   0   2   0     2706.03     2751.36    282.19 o
   2   2   0    27341.84    26841.38    422.47 o
   4   2   0    27996.02    28573.95   1168.72 o
   6   2   0    64984.64    67880.47   2092.83 o
   8   2   0     1019.41      747.54    498.90 o
  10   2   0     6701.00     6914.73    440.53 o
  12   2   0     5496.88     6139.29    476.68 o
  14   2   0    11274.13    12017.35    602.28 o
  16   2   0     6862.52     7595.17    740.47 o
  18   2   0     1955.20     2608.77    647.47 o
   1   3   0     6497.62     6307.82    295.43 o
   3   3   0    32489.72    33813.91   1697.54 o
   5   3   0      757.39      832.40    469.51 o
   7   3   0    31318.04    31602.91   2142.69 o
   9   3   0        8.60      574.68    332.29 o
  11   3   0    30965.44    33741.35    848.31 o
  13   3   0      912.08     -754.62   1152.79 o
  15   3   0    14452.10    14146.44    722.09 o
  17   3   0     1257.65      660.84   1901.45 o
   0   4   0     5724.69     6632.62    588.00 o
   2   4   0    58457.03    60056.05    915.62 o
   4   4   0      506.84      396.68    739.38 o
   6   4   0    60253.70    61280.92   1262.60 o
   8   4   0      667.60      817.76    398.09 o
  10   4   0    12602.98    12183.37    600.55 o
  12   4   0     1009.96      411.04    610.33 o
  14   4   0     6139.83     7115.78    628.69 o
  16   4   0     5999.85     7801.80    701.72 o
   1   5   0     5424.69     5307.58    605.33 o
   3   5   0     7592.50     7672.14    723.32 o
   5   5   0      223.03      -94.82    598.48 o
   7   5   0     7589.93     8560.16    529.03 o
   9   5   0     1969.79     2048.10   1772.75 o
  11   5   0     6066.44     5829.74    598.29 o
  13   5   0      537.72      421.34    741.69 o
  15   5   0     2925.45     2828.64    696.08 o
   0   6   0    30720.22    30250.73   1088.41 o
   2   6   0      112.18      569.12    398.28 o
   4   6   0     6435.22     6175.67    564.18 o
   6   6   0      164.36      838.85    443.86 o
   8   6   0    10595.28     9913.45    651.06 o
  10   6   0     3127.10     3305.61    647.49 o
  12   6   0     5451.83     5481.45   1286.42 o
   1   7   0      535.08     -392.20   1607.77 o
   3   7   0     1404.26     1330.07    580.29 o
   5   7   0    10787.28    12269.27    768.55 o
   7   7   0       52.48     -405.55   1320.13 o
   9   7   0     4214.97     4861.70   1438.74 o
   0   8   0     5506.93     6954.79   1057.32 o
 -19   1   1     4520.81     5007.80    692.59 o
 -17   1   1     9497.39     9543.03    631.90 o
 -15   1   1     2537.90     1150.03   1086.15 o
 -13   1   1    11159.77    11429.11   1153.91 o
 -11   1   1    39328.20    39501.31    790.81 o
  -9   1   1    12156.40    11934.53    445.72 o
  -7   1   1     7273.75     7171.70    524.24 o
  -5   1   1    62363.39    65792.70   3137.05 o
  -3   1   1    30736.39    30835.63    671.04 o
  -1   1   1     1952.85     1844.92    170.55 o
   1   1   1     9037.02     9124.86    313.88 o
   3   1   1     8236.97     7784.48    258.41 o
   5   1   1    15161.75    14901.14    376.29 o
   7   1   1    11328.50    10818.32    399.24 o
   9   1   1       49.60      302.27    310.41 o
  11   1   1     8801.76     9466.78    747.18 o
  13   1   1    15584.81    15038.14    718.87 o
  15   1   1     2175.49     2376.47    501.79 o
  17   1   1     2091.19     1932.92   2160.09 o
 -18   2   1     1076.52     2587.62   2857.95 o
 -16   2   1     2576.73     2583.84    518.46 o
 -14   2   1       50.93     -840.69    962.20 o
 -12   2   1     1763.98     1413.34    409.37 o
 -10   2   1      101.24       44.42    891.82 o
  -8   2   1     7863.89     7323.06    382.68 o
  -6   2   1    36417.05    34710.04    573.89 o
  -4   2   1    45278.44    46898.28    717.28 o
  -2   2   1    41170.63    40267.45    579.42 o
   0   2   1    92196.97    87973.12   1243.45 o
   2   2   1    67657.69    65345.37    924.53 o
   4   2   1    40149.57    39953.34    604.51 o
   6   2   1    43822.43    42382.06    688.09 o
   8   2   1    37790.86    35281.97   1035.06 o
  10   2   1     7820.23     7466.45    888.14 o
  12   2   1     4963.69     5039.60    910.66 o
  14   2   1     4602.58     4313.24    698.99 o
  16   2   1      135.64     -915.28    915.28 o
  18   2   1      167.37     -856.32    856.32 o
 -19   3   1      454.38    -1701.60   2047.79 o
 -17   3   1     1331.41     1859.54    585.09 o
 -15   3   1     2060.53     1809.21    522.20 o
 -13   3   1     3462.98     3923.78    464.20 o
 -11   3   1     4670.46     5595.08    461.10 o
  -9   3   1     3566.96     3955.53    722.53 o
  -7   3   1     4972.96     5672.16    373.82 o
  -5   3   1     4595.32     4641.98    640.79 o
  -3   3   1     4420.07     5808.91    999.49 o
  -1   3   1     2432.15     2771.20    248.80 o
   1   3   1     1291.29     1037.74    248.66 o
   3   3   1      616.18     1373.40    256.63 o
   5   3   1     1247.00      698.19   1573.14 o
   7   3   1     1730.33     1937.13    381.63 o
   9   3   1     1572.60     1414.94    407.84 o
  11   3   1     2870.86     2830.09    451.13 o
  13   3   1     1244.66      882.97   1549.38 o
  15   3   1     1448.03     1236.13   1027.08 o
  17   3   1     1569.29     1637.77   2875.82 o
 -16   4   1      457.10     1288.44   2000.86 o
 -14   4   1      459.20      727.09    485.39 o
 -12   4   1      670.33      246.72    537.06 o
 -10   4   1      556.96      212.28    680.68 o
  -8   4   1      448.81      705.67    668.93 o
  -6   4   1     3960.81     4215.86    414.60 o
  -4   4   1      867.26      877.62    416.69 o
  -2   4   1     3165.79     4223.16    340.29 o
   0   4   1     6162.03     6801.08    782.14 o
   2   4   1     8573.45     8968.26    461.89 o
   4   4   1     2296.07     2473.48    381.70 o
   6   4   1     4432.22     3740.40    460.64 o
   8   4   1     2299.61     2546.14    534.26 o
  10   4   1      671.66      -66.94    447.21 o
  12   4   1      649.97      156.17    633.18 o
  14   4   1     1745.71     2299.12    605.77 o
  16   4   1      217.53     -557.39   2411.46 o
 -15   5   1     1145.34      250.39   1026.99 o
 -13   5   1     5449.86     5128.13    652.13 o
 -11   5   1    15731.15    16582.67    695.21 o
  -9   5   1     6548.18     6767.88    523.44 o
  -7   5   1     4860.95     4353.56    477.69 o
  -5   5   1    17725.34    17372.38   1439.10 o
  -3   5   1     4028.27     4379.58    484.66 o
  -1   5   1       46.38     -623.09    700.20 o
   1   5   1     1393.94     1428.02    410.83 o
   3   5   1     1748.67     2131.06    774.85 o
   5   5   1     3368.73     3966.59    440.45 o
   7   5   1     1453.31     2166.74    798.23 o
   9   5   1      448.89      924.89    627.84 o
  11   5   1     5368.22     5985.27    609.56 o
  13   5   1     8356.71     9816.07    791.23 o
 -12   6   1      205.54      699.47    779.94 o
 -10   6   1      192.93    -1373.33   1373.33 o
  -8   6   1      218.82     -745.77   1073.59 o
  -6   6   1     4980.93     4471.53    599.20 o
  -4   6   1     1698.15     2187.73    810.01 o
  -2   6   1     3642.83     3757.06    477.50 o
   0   6   1     9802.16     9296.70    573.28 o
   2   6   1    11930.03    10610.91    595.07 o
   4   6   1     3090.70     1775.86   2043.34 o
   6   6   1     5945.35     5817.59    581.69 o
   8   6   1     3864.63     3158.69    604.72 o
  10   6   1      741.53      789.68    591.22 o
  12   6   1      308.36     -482.78    915.22 o
  -9   7   1      763.45     -317.96   1340.05 o
  -7   7   1      577.65      409.70    968.18 o
  -5   7   1       87.43     -711.26   1061.95 o
  -3   7   1       15.50    -1135.27   1135.27 o
  -1   7   1      360.79     -375.97    712.86 o
   1   7   1      314.86     -622.57   1261.19 o
   3   7   1      162.33     -286.16   1198.94 o
   5   7   1      158.80    -1608.21   1660.43 o
   7   7   1       32.52    -1240.21   1293.66 o
 -20   0   2    10529.29    10419.33    747.26 o
 -18   0   2        5.49     -667.48    667.48 o
 -16   0   2    25883.74    23624.37   1193.39 o
 -14   0   2      116.08     -309.88   1812.97 o
 -12   0   2     3806.77     3247.06    401.35 o
 -10   0   2    12407.99    12319.22    445.69 o
  -8   0   2     3585.63     3425.52    273.94 o
  -6   0   2    72271.96    72594.48   1038.73 o
  -4   0   2      341.15      791.72    205.41 o
  -2   0   2    69867.13    70606.14   1005.26 o
   0   0   2    22146.45    21997.73    365.43 o
   2   0   2   210452.11   202865.61   2191.96 o
   4   0   2    19863.77    20013.31    423.57 o
   6   0   2   112703.16   106410.86   4129.61 o
   8   0   2    18910.68    17775.47   1045.69 o
  10   0   2    36316.39    36270.50    834.98 o
  12   0   2        6.67    -1138.20   1138.20 o
  14   0   2    22551.38    22806.87   1817.21 o
  16   0   2       30.34      363.76    580.81 o
 -19   1   2     9265.78     8010.39    714.51 o
 -17   1   2        5.33    -1085.42   1085.42 o
 -15   1   2    15496.37    14430.41    608.17 o
 -13   1   2     1848.09     1779.42   1050.82 o
 -11   1   2    59541.45    57850.98   1804.85 o
  -9   1   2      795.38      505.82    410.84 o
  -7   1   2    79489.49    82855.84   3243.32 o
  -5   1   2     2330.64     2810.16    205.78 o
  -3   1   2   140032.23   149748.44   1770.21 o
  -1   1   2    20386.09    20797.01    345.81 o
   1   1   2    34374.13    34376.48    484.56 o
   3   1   2     7046.28     6975.26    282.90 o
   5   1   2    18205.91    19555.49    472.75 o
   7   1   2    20679.86    20867.20    564.53 o
   9   1   2    10704.75    11142.82    549.57 o
  11   1   2    14268.86    14777.25    677.51 o
  13   1   2       64.52      581.96    577.02 o
  15   1   2    13871.90    14650.48    723.65 o
  17   1   2      346.66      -86.06   1343.65 o
 -20   2   2     1546.66    -1101.11   1437.89 o
 -18   2   2     2047.47     2220.50    939.18 o
 -16   2   2     3425.75     2245.76   1526.77 o
 -14   2   2     4947.12     5603.54    593.41 o
 -12   2   2     5282.40     5679.79   1034.36 o
 -10   2   2     9609.39     9239.71    477.44 o
  -8   2   2     7410.60     7019.01    353.11 o
  -6   2   2     5564.93     5237.17    296.44 o
  -4   2   2    32012.97    31437.75   1153.22 o
  -2   2   2     1669.29     1240.00    194.00 o
   0   2   2    28572.80    28262.01   1801.81 o
   2   2   2     5147.18     5403.64    273.04 o
   4   2   2    11803.26    11220.80    690.11 o
   6   2   2     5122.79     5412.23    946.47 o
   8   2   2    14887.73    15491.71    579.49 o
  10   2   2      990.86      776.47    868.57 o
  12   2   2     7880.25     6681.94    658.48 o
  14   2   2      717.94     1152.64    506.01 o
  16   2   2     3987.71     3068.18    654.65 o
 -19   3   2      218.11     1212.39    815.55 o
 -17   3   2    25112.53    25536.59    897.20 o
 -15   3   2        0.84     -721.64    721.64 o
 -13   3   2    25642.76    26051.01    797.77 o
 -11   3   2     9345.93     8885.14    551.09 o
  -9   3   2    60079.18    59852.44    972.32 o
  -7   3   2     2006.92     2791.03    309.32 o
  -5   3   2    79900.45    78570.28   1128.17 o
  -3   3   2     5981.00     5537.91    341.22 o
  -1   3   2    38566.27    38281.86    633.24 o
   1   3   2     1095.83     1024.97    268.93 o
   3   3   2    59113.34    54174.81    835.69 o
   5   3   2    12616.08    12332.62    504.21 o
   7   3   2      222.55     -265.81    735.02 o
   9   3   2     8154.41     8501.87   1399.66 o
  11   3   2     1261.21      653.53    558.49 o
  13   3   2    22454.02    21016.71    810.76 o
  15   3   2      246.67      353.69    588.43 o
 -18   4   2     4654.74     4585.52    739.06 o
 -16   4   2      160.04     -362.24   1332.12 o
 -14   4   2     7836.18     7464.03    589.55 o
 -12   4   2     4027.76     3977.47    464.26 o
 -10   4   2     9960.53     9671.42    812.01 o
  -8   4   2     4071.46     5020.71    628.58 o
  -6   4   2      667.78      415.73    435.25 o
  -4   4   2    34164.52    33228.59   1300.52 o
  -2   4   2       70.96     -617.12    617.12 o
   0   4   2    60724.46    58373.37   1114.97 o
   2   4   2     7168.74     6790.14    455.44 o
   4   4   2    25374.60    25373.16    715.73 o
   6   4   2     1958.14     2452.94    446.16 o
   8   4   2    40532.40    39542.34    857.47 o
  10   4   2      486.44      864.73   1103.14 o
  12   4   2    11409.72    11508.10    703.51 o
  14   4   2      590.32     -420.50    836.42 o
 -15   5   2      410.06    -1446.94   1446.94 o
 -13   5   2     7661.69     8267.29    864.03 o
 -11   5   2     2361.76     2265.40    497.30 o
  -9   5   2     9111.32     8700.59    835.16 o
  -7   5   2     1107.64      478.05    997.71 o
  -5   5   2     7838.51     7274.14    553.00 o
  -3   5   2     3797.55     3927.03    464.29 o
  -1   5   2    15467.40    14821.84    789.87 o
   1   5   2     2363.48     2297.37    451.09 o
   3   5   2     4656.91     4844.92    628.61 o
   5   5   2     5194.09     5254.00    490.02 o
   7   5   2     2950.23     3601.88    514.02 o
   9   5   2     8615.95     8647.74    656.22 o
  11   5   2      595.35      787.62    868.44 o
  13   5   2     3379.90     -768.76   1660.10 o
 -14   6   2     1341.87     -548.44    947.93 o
 -12   6   2      171.43    -1086.36   1334.72 o
 -10   6   2     1982.73     1883.93    537.85 o
  -8   6   2     2098.09     2527.94    522.43 o
  -6   6   2    11179.95    10511.76   1129.67 o
  -4   6   2      598.59      734.40    856.72 o
  -2   6   2     3296.18     3589.91    863.20 o
   0   6   2       79.30     -217.73   1061.19 o
   2   6   2    16061.23    16699.52   1219.47 o
   4   6   2      390.67      102.70   1132.44 o
   6   6   2     9926.06     9791.73    652.84 o
   8   6   2      773.37      691.45    595.95 o
  10   6   2     4541.04     4992.42    725.84 o
  -9   7   2      978.13      578.58   1167.79 o
  -7   7   2     9369.86    10048.65    759.14 o
  -5   7   2      548.39      139.13    759.20 o
  -3   7   2    14837.26    13914.48   1036.17 o
  -1   7   2      421.81     -633.51   1304.72 o
   1   7   2     4602.21     5352.17   1344.98 o
   3   7   2      148.41      490.53    752.45 o
   5   7   2     1920.65     2077.49   1537.82 o
   7   7   2     3716.81     3986.04    730.74 o
 -21   1   3       94.16     -357.14   1595.86 o
 -19   1   3      443.91      718.56    593.27 o
 -17   1   3     2809.29     3614.49    480.73 o
 -15   1   3     6111.98     5710.06    494.08 o
 -13   1   3     7788.18     8727.26    498.88 o
 -11   1   3    19185.39    18200.85    921.81 o
  -9   1   3    25686.92    25767.36    578.75 o
  -7   1   3    37459.29    38191.45   2499.65 o
  -5   1   3    36518.40    38970.82   1462.66 o
  -3   1   3    33107.96    32466.63   1629.81 o
  -1   1   3    25737.69    26515.03    733.21 o
   1   1   3    23735.57    24160.62    449.17 o
   3   1   3     9455.25     8981.98    350.03 o
   5   1   3     2500.81     2855.25    446.34 o
   7   1   3       80.34     -565.57    629.95 o
   9   1   3       41.34     -332.95    521.50 o
  11   1   3      447.26      677.84    516.36 o
  13   1   3     1959.94     2247.29    510.07 o
  15   1   3     1295.01      363.28   1255.91 o
 -20   2   3     4640.38     4313.14    700.92 o
 -18   2   3     1049.73      606.71   2535.19 o
 -16   2   3    11193.64    10292.52    694.34 o
 -14   2   3    11193.17    10204.09    644.76 o
 -12   2   3        8.12      395.57    373.10 o
 -10   2   3     1443.03     1499.62    340.37 o
  -8   2   3    10907.45    10202.64    420.38 o
  -6   2   3     4862.02     4500.95    311.78 o
  -4   2   3    23943.73    24251.39    486.93 o
  -2   2   3     1488.57     1665.35    225.53 o
   0   2   3    20874.11    19308.80    467.40 o
   2   2   3    71077.77    71135.84    988.11 o
   4   2   3    20991.08    21976.86    589.69 o
   6   2   3    10253.97    10165.28    474.39 o
   8   2   3    37476.27    35663.10   1928.42 o
  10   2   3    19541.98    19331.81    658.81 o
  12   2   3     3174.78     2201.63   1444.42 o
  14   2   3     7135.50     7204.01    673.02 o
 -19   3   3        3.70      182.88   1173.40 o
 -17   3   3      485.40     -394.62    710.53 o
 -15   3   3     1337.94     1729.55    598.64 o
 -13   3   3      261.37     -925.18    925.18 o
 -11   3   3     7917.86     7518.71    776.37 o
  -9   3   3     8020.81     7932.52    864.85 o
  -7   3   3     3902.77     3663.36    361.39 o
  -5   3   3     3746.75     3645.98    470.08 o
  -3   3   3    15568.89    16192.83    480.14 o
  -1   3   3     2053.48     1884.27    306.92 o
   1   3   3     2276.25     2149.08    334.42 o
   3   3   3     4101.18     3851.08    416.61 o
   5   3   3     1323.09     1119.38   1162.17 o
   7   3   3     1018.41      653.54   1167.89 o
   9   3   3       24.10     -302.74   1443.30 o
  11   3   3      189.13     -628.12    628.12 o
  13   3   3     1061.60      -85.19    609.95 o
 -18   4   3      102.96        4.81   1351.13 o
 -16   4   3     1957.27     2041.61    539.88 o
 -14   4   3     2225.89     1808.06    523.02 o
 -12   4   3     1184.87     2123.85    385.34 o
 -10   4   3        6.06      150.68    528.95 o
  -8   4   3     2105.75     2365.73    419.22 o
  -6   4   3     2937.32     3294.48    628.38 o
  -4   4   3     4974.13     5566.37    415.57 o
  -2   4   3     1279.66     2024.99   1203.27 o
   0   4   3      220.35      993.21   1026.80 o
   2   4   3    11073.51     9862.23    853.74 o
   4   4   3     1030.09      315.87    686.65 o
   6   4   3      166.35    -1496.16   1496.16 o
   8   4   3     6581.83     7179.79    540.24 o
  10   4   3     2866.45     3209.00    544.98 o
  12   4   3       39.26      255.53    743.18 o
 -17   5   3     5362.04     5463.02    770.39 o
 -15   5   3     2426.80     1729.84   1626.06 o
 -13   5   3     2243.15     1447.98   1115.34 o
 -11   5   3     7292.68     6674.54    822.91 o
  -9   5   3    17012.29    16755.32    654.26 o
  -7   5   3     4301.61     4618.83    558.04 o
  -5   5   3    16635.63    16082.84    582.88 o
  -3   5   3    20858.81    21246.60    730.40 o
  -1   5   3     8215.33     7865.18    572.25 o
   1   5   3     1264.62      474.86    528.43 o
   3   5   3     8389.01     8026.40    561.30 o
   5   5   3      826.83      430.90    610.30 o
   7   5   3       28.56       96.51    606.96 o
   9   5   3      111.68     -266.98    684.85 o
  11   5   3      147.96      584.83    634.07 o
 -14   6   3     2299.28     2215.69   1056.59 o
 -12   6   3     1105.76      522.45    775.14 o
 -10   6   3      228.84       33.21   1020.92 o
  -8   6   3        2.58     -201.75    655.71 o
  -6   6   3      120.99     -722.77   1100.20 o
  -4   6   3      727.80     1227.76    504.66 o
  -2   6   3     1230.50      304.19    605.26 o
   0   6   3     2178.52     1211.96   1103.61 o
   2   6   3     3590.95     4242.42   2953.74 o
   4   6   3     4653.33     5390.11    584.50 o
   6   6   3     5598.39     6190.04    660.75 o
   8   6   3     4215.21     4957.69   1403.53 o
  -9   7   3       39.99      304.30    617.10 o
  -7   7   3        6.67      919.39   1079.53 o
  -5   7   3      511.84     -672.58    950.57 o
  -3   7   3       15.97     -100.44    718.69 o
  -1   7   3      336.06     -573.26   1364.98 o
   1   7   3       80.54     -714.90    758.38 o
   3   7   3       38.14      476.25    760.12 o
   5   7   3      260.59     -410.71   1273.21 o
 -20   0   4      508.42       97.28   1414.12 o
 -18   0   4    16300.27    15864.53    865.97 o
 -16   0   4      682.34     1151.06    510.53 o
 -14   0   4    55419.29    53617.98   1604.98 o
 -12   0   4      137.10      528.35    357.91 o
 -10   0   4    40873.88    42010.49    840.66 o
  -8   0   4     2236.59     2630.50    303.07 o
  -6   0   4    17990.42    19001.82    515.10 o
  -4   0   4    43493.82    42536.42    611.15 o
  -2   0   4     8132.59     7669.96    320.74 o
   0   0   4    43651.16    43005.38    639.60 o
   2   0   4       66.63     -504.58    504.58 o
   4   0   4    57676.70    55142.24   1228.50 o
   6   0   4     1145.06     1380.29    372.41 o
   8   0   4    64196.81    64471.53   1924.34 o
  10   0   4     4623.78     4769.31    485.92 o
  12   0   4    22270.31    21747.86    796.32 o
  14   0   4      494.63     1126.99    605.08 o
 -21   1   4     1298.55     1375.65   1285.25 o
 -19   1   4     4095.35     3435.16    581.19 o
 -17   1   4    11110.44    10901.02    619.88 o
 -15   1   4       11.00      198.36    388.91 o
 -13   1   4    10410.47     9453.38    977.18 o
 -11   1   4       90.73      148.22    425.71 o
  -9   1   4    49669.87    49747.30    803.71 o
  -7   1   4       91.03      145.67    240.20 o
  -5   1   4    49457.11    48028.89    895.65 o
  -3   1   4    16504.26    17939.92    418.35 o
  -1   1   4    75932.95    76784.80   2924.59 o
   1   1   4      390.38     -289.36    504.38 o
   3   1   4    34405.85    33685.26    668.06 o
   5   1   4       80.11      240.55    323.60 o
   7   1   4     4491.83     4886.48    558.13 o
   9   1   4     3052.04     2396.36    465.03 o
  11   1   4     8131.56     8154.58    600.66 o
  13   1   4     3937.27     4996.39    633.32 o
 -20   2   4     5782.21     5033.82    738.85 o
 -18   2   4     2019.04     2745.08    551.77 o
 -16   2   4     7651.68     7743.37    565.16 o
 -14   2   4     5156.75     4681.10    452.36 o
 -12   2   4     7220.66     6518.49    517.49 o
 -10   2   4     8815.71     7960.80    473.56 o
  -8   2   4    17013.18    17691.62    536.38 o
  -6   2   4     9225.31     9499.58    412.31 o
  -4   2   4    21117.50    21201.70    604.03 o
  -2   2   4    16196.81    16635.91    484.44 o
   0   2   4     5534.77     5131.26    535.12 o
   2   2   4    22983.33    21464.20    585.12 o
   4   2   4     5139.90     5065.76    528.96 o
   6   2   4    11294.25    11302.21   1271.65 o
   8   2   4     3715.42     3563.51    786.99 o
  10   2   4     6290.25     6252.57    828.56 o
  12   2   4     2267.56     1894.17   1191.63 o
  14   2   4     6179.22     6978.26   1357.10 o
 -19   3   4      418.02     -883.32   1423.09 o
 -17   3   4        1.84     -944.04   1271.17 o
 -15   3   4    15837.52    16116.30    670.64 o
 -13   3   4     2146.59     1456.66    451.96 o
 -11   3   4    32325.88    30259.76   1042.84 o
  -9   3   4    18372.06    17625.58    604.15 o
  -7   3   4    37122.34    37013.38    759.94 o
  -5   3   4      370.70      -77.46    601.59 o
  -3   3   4    89572.82    85087.91   1545.81 o
  -1   3   4     3362.64     4073.18    881.14 o
   1   3   4    16037.48    16617.08    619.46 o
   3   3   4     4516.78     5600.54    419.06 o
   5   3   4    41038.34    39144.92    938.20 o
   7   3   4     2744.37     3094.19    487.33 o
   9   3   4     4572.08     4408.23    622.62 o
  11   3   4      105.11      -93.87   1144.10 o
  13   3   4      347.80     -939.25   1173.49 o
 -18   4   4        6.74      369.58    633.72 o
 -16   4   4    13481.56    12463.16    743.25 o
 -14   4   4      637.83     -558.20   1139.22 o
 -12   4   4    13384.70    12283.95    859.67 o
 -10   4   4     1986.50     1498.63    418.69 o
  -8   4   4    24012.29    24755.03    821.43 o
  -6   4   4     1865.59      738.69    892.31 o
  -4   4   4     2909.77     3139.14    739.94 o
  -2   4   4    11843.61    11868.27   1107.17 o
   0   4   4     1512.17     1549.62    416.19 o
   2   4   4    38724.15    38068.00   2533.78 o
   4   4   4      901.86      175.68    968.30 o
   6   4   4    16838.69    17109.67    771.95 o
   8   4   4      749.75     1682.83    598.55 o
  10   4   4    20927.77    22677.47    909.44 o
  12   4   4        1.37      756.96    650.34 o
 -17   5   4     3446.70     2056.21    716.48 o
 -15   5   4     1358.58    -1383.72   1383.72 o
 -13   5   4      509.24      653.27    708.95 o
 -11   5   4     5170.00     5785.18    527.12 o
  -9   5   4     1678.02      609.93    933.27 o
  -7   5   4    10749.49    10716.13    574.18 o
  -5   5   4      268.23     -135.07    854.19 o
  -3   5   4     3927.63     4021.24    468.81 o
  -1   5   4     1861.35     1101.50    874.63 o
   1   5   4     9585.04     8877.63    580.70 o
   3   5   4     1589.00     1371.62    479.51 o
   5   5   4     2745.44     2329.13    728.00 o
   7   5   4      794.26      972.97   1766.30 o
   9   5   4     2274.86     3043.45    648.45 o
 -14   6   4     7992.13     6956.98    820.84 o
 -12   6   4      869.06      526.91    595.96 o
 -10   6   4     2918.39     3202.14    597.63 o
  -8   6   4      798.91      328.67    874.35 o
  -6   6   4     3193.15     4444.32    531.44 o
  -4   6   4     7624.27     7855.17    586.01 o
  -2   6   4     2577.84     3000.32    547.21 o
   0   6   4     2966.94     2024.64    531.66 o
   2   6   4      253.85      -82.60   1286.92 o
   4   6   4     6553.94     6851.29    702.14 o
   6   6   4      982.63      592.27   1173.66 o
  -9   7   4    11231.72    10823.65    827.27 o
  -7   7   4      117.12     -920.23   1374.68 o
  -5   7   4     9476.67    11304.41    781.97 o
  -3   7   4     2380.26     2957.95    651.32 o
  -1   7   4    11512.57    12316.17    793.60 o
   1   7   4        7.32      132.23    806.81 o
   3   7   4     8579.20     8539.85    789.56 o
 -21   1   5        0.29    -1142.99   1439.14 o
 -19   1   5     1437.60      517.07    730.50 o
 -17   1   5      189.80      376.82    674.74 o
 -15   1   5     3988.46     3817.02    473.47 o
 -13   1   5      368.03      279.97   1678.16 o
 -11   1   5     2119.06     2696.51    381.68 o
  -9   1   5    26581.91    26192.39    653.65 o
  -7   1   5    18837.87    19418.73   1927.23 o
  -5   1   5     9532.88     9817.18    420.13 o
  -3   1   5    35884.34    36552.01   1137.31 o
  -1   1   5    35772.09    35523.94    677.33 o
   1   1   5     7896.73     7443.25    407.74 o
   3   1   5    12495.98    12773.73    533.03 o
   5   1   5    17879.51    15988.93    650.66 o
   7   1   5     2591.35     1890.53    460.77 o
   9   1   5      442.66      196.57   1678.15 o
  11   1   5     2256.64      126.61    817.66 o
  13   1   5       95.19      731.69   2135.64 o
 -20   2   5     7303.90     7574.89    739.66 o
 -18   2   5     5004.05     4546.05    602.23 o
 -16   2   5     5655.10     6217.86    552.53 o
 -14   2   5    23681.04    21233.53   2031.78 o
 -12   2   5    10008.28     8978.51    581.89 o
 -10   2   5     4850.43     4603.22    681.69 o
  -8   2   5    12968.46    13326.98    636.60 o
  -6   2   5    12007.35    12772.63    636.52 o
  -4   2   5      229.87     -306.83    622.18 o
  -2   2   5      271.85      402.28    310.43 o
   0   2   5       26.34       78.02    319.37 o
   2   2   5     7239.91     7091.21    511.64 o
   4   2   5    13717.22    13564.54   1419.78 o
   6   2   5     2602.17     3546.81    427.95 o
   8   2   5     8671.47     7982.35    717.35 o
  10   2   5    12277.67    13716.38    744.71 o
  12   2   5     4807.83     4794.03    980.83 o
 -19   3   5       93.65      491.77    592.87 o
 -17   3   5       24.36      298.29    827.25 o
 -15   3   5        7.99      319.32    561.21 o
 -13   3   5      425.91      524.38    417.52 o
 -11   3   5      422.23     -294.04    616.11 o
  -9   3   5     2811.11     2510.09    408.00 o
  -7   3   5     5001.41     4661.99    652.32 o
  -5   3   5     5718.49     5879.43    793.58 o
  -3   3   5     4618.86     4351.14    418.12 o
  -1   3   5     5185.55     4836.24    481.91 o
   1   3   5     3094.22     3063.93    540.28 o
   3   3   5     2714.60     2821.53    657.62 o
   5   3   5     2143.64     2427.07    833.60 o
   7   3   5     1053.16     1656.33    489.45 o
   9   3   5      166.38     -257.03   1251.61 o
  11   3   5       32.34     -349.90   2340.96 o
 -18   4   5        3.25       84.57    830.69 o
 -16   4   5      618.78      852.58   1420.02 o
 -14   4   5     1417.07     2132.14    516.32 o
 -12   4   5     1817.35      926.53   1708.12 o
 -10   4   5        0.37     -167.39    803.78 o
  -8   4   5     3392.94     3782.12    423.33 o
  -6   4   5      262.93     -638.16    859.48 o
  -4   4   5      114.54      340.21    522.18 o
  -2   4   5      246.08     -238.33   1238.03 o
   0   4   5      960.19      443.56    874.43 o
   2   4   5     1011.77      420.98   1285.23 o
   4   4   5      312.60      647.78   2440.88 o
   6   4   5       82.38      144.59    626.48 o
   8   4   5      299.99       74.64   2329.37 o
  10   4   5     2722.43     2720.76    892.32 o
 -17   5   5        1.62     -105.61    647.80 o
 -15   5   5     2769.95     2080.42   1021.50 o
 -13   5   5      673.03     1117.57    568.40 o
 -11   5   5     1690.50     1792.63    497.83 o
  -9   5   5     7966.96     8144.38    569.10 o
  -7   5   5     7822.95     7435.15    577.43 o
  -5   5   5     3158.75     3707.62    471.37 o
  -3   5   5    14108.35    14968.78   1890.32 o
  -1   5   5    15904.06    15659.13    701.02 o
   1   5   5     5946.01     6217.68    571.74 o
   3   5   5     5381.74     4371.34    637.14 o
   5   5   5     7809.86     7278.09    711.24 o
   7   5   5     1124.48     -848.71   1355.55 o
 -14   6   5     2270.94     2736.67    903.96 o
 -12   6   5     4005.02     4379.31    677.19 o
 -10   6   5      533.75      471.51    605.60 o
  -8   6   5     4240.00     4504.31    618.72 o
  -6   6   5      498.93       -5.59    738.81 o
  -4   6   5       13.87       10.98   1003.26 o
  -2   6   5      329.98     -515.25   1038.54 o
   0   6   5      145.61      868.77    592.59 o
   2   6   5     1738.73     2735.31    856.92 o
   4   6   5      779.83    -1383.57   1383.57 o
  -7   7   5        0.39     -422.36   1393.86 o
  -5   7   5       47.09     1089.68    638.25 o
  -3   7   5       26.11      856.59    609.47 o
  -1   7   5        1.76      388.79    622.13 o
 -22   0   6       24.54       22.39   1466.76 o
 -20   0   6    25281.53    25368.65    962.54 o
 -18   0   6      431.42     -597.00   1199.05 o
 -16   0   6     8957.25     8775.58    582.01 o
 -14   0   6     8227.74     7392.49    515.65 o
 -12   0   6    59471.98    61061.61   1159.24 o
 -10   0   6       22.80     -725.12    725.12 o
  -8   0   6    52397.64    54434.23   1482.06 o
  -6   0   6    17544.23    18179.04    576.02 o
  -4   0   6    12638.93    13680.24    512.59 o
  -2   0   6    11370.93    11042.99    536.05 o
   0   0   6    21795.65    21573.47    643.35 o
   2   0   6     6435.44     7000.68    587.87 o
   4   0   6     1091.20     1164.78    389.03 o
   6   0   6     7036.73     6911.76    544.04 o
   8   0   6      825.76      109.60    514.33 o
  10   0   6    24911.32    24970.15    934.07 o
 -21   1   6     4723.06     4175.54    898.59 o
 -19   1   6      409.85    -1367.29   1367.29 o
 -17   1   6     8669.92     7470.84    601.79 o
 -15   1   6     7774.68     7124.78    764.33 o
 -13   1   6     3069.62     3188.27    610.73 o
 -11   1   6    14558.94    14532.68   1514.83 o
  -9   1   6      432.65     -147.51    716.83 o
  -7   1   6    30450.31    33307.32    765.00 o
  -5   1   6     2190.20     2453.28    351.08 o
  -3   1   6    36469.61    35884.24    752.08 o
  -1   1   6      724.20      367.16    616.19 o
   1   1   6    35718.64    35475.75    822.11 o
   3   1   6      144.28      754.96    451.78 o
   5   1   6    28710.30    27280.25   1685.00 o
   7   1   6      255.90    -1149.22   1149.22 o
   9   1   6     6556.57     6705.90    639.21 o
  11   1   6      661.99      758.19    630.02 o
 -20   2   6      110.80      289.24    613.34 o
 -18   2   6     4009.80     4282.22    590.30 o
 -16   2   6     2571.86     2491.37    517.67 o
 -14   2   6    12922.42    12791.06    623.83 o
 -12   2   6      486.92      640.97    537.85 o
 -10   2   6     1770.64     2264.60    435.31 o
  -8   2   6     4398.88     4240.42    452.34 o
  -6   2   6    15966.27    16806.58    813.98 o
  -4   2   6     6053.32     6361.67    456.37 o
  -2   2   6     4959.86     4789.73    432.15 o
   0   2   6      250.32     -415.04    750.19 o
   2   2   6     5792.35     6392.27    444.59 o
   4   2   6    10558.02    10168.39    569.93 o
   6   2   6     2423.68     3126.11    663.38 o
   8   2   6     2190.89     2062.80    561.58 o
  10   2   6      406.13      899.18    637.49 o
 -19   3   6     5438.67     4540.50    810.63 o
 -17   3   6     1646.45     1829.38   1825.35 o
 -15   3   6     1731.63     1129.52    492.59 o
 -13   3   6     5958.35     6335.04    540.18 o
 -11   3   6     3918.83     3686.61    452.64 o
  -9   3   6    24011.76    23578.12   1347.13 o
  -7   3   6      520.63      702.72    844.98 o
  -5   3   6    31083.95    29053.14   2665.20 o
  -3   3   6     2400.52     2366.21    431.67 o
  -1   3   6    47050.50    48843.27   1124.04 o
   1   3   6      157.40      104.63    391.84 o
   3   3   6    23186.98    23727.83   1528.83 o
   5   3   6     1581.60     1355.67    509.22 o
   7   3   6    16401.76    17568.70    770.12 o
   9   3   6       53.68    -1525.44   1525.44 o
 -18   4   6    10013.36     9606.95   1716.93 o
 -16   4   6      150.37     -197.00    833.15 o
 -14   4   6    20113.68    20036.41    793.59 o
 -12   4   6     1959.72     1933.60    921.58 o
 -10   4   6    12808.32    12819.19    620.19 o
  -8   4   6       97.92     -755.89    891.98 o
  -6   4   6    20163.67    20664.92    675.19 o
  -4   4   6      322.37      291.12    633.69 o
  -2   4   6     6878.51     6647.74    605.43 o
   0   4   6      429.17      158.07   1002.48 o
   2   4   6     1938.47     2122.40    476.84 o
   4   4   6    10175.98    10968.32    676.57 o
   6   4   6       44.01    -1440.23   1440.23 o
   8   4   6     7624.76     8916.76    934.40 o
 -15   5   6     2394.49     1039.71    850.79 o
 -13   5   6     1849.20     2162.90    598.69 o
 -11   5   6     4376.08     4813.28    589.72 o
  -9   5   6     4829.11     4863.61    552.37 o
  -7   5   6      888.06      208.09    638.51 o
  -5   5   6     6254.61     6739.06    581.00 o
  -3   5   6      906.56     1447.44   1203.01 o
  -1   5   6     8696.30     8305.17    643.39 o
   1   5   6     1432.46     1505.87    569.82 o
   3   5   6     3532.42     2204.39   2043.38 o
   5   5   6      911.25     -612.16   3262.72 o
 -12   6   6     7186.52     7803.95   1610.09 o
 -10   6   6      985.60     1185.06   1273.42 o
  -8   6   6     6066.45     5299.08    887.14 o
  -6   6   6      174.24      219.89    746.10 o
  -4   6   6     2054.33     1210.59    618.39 o
  -2   6   6     2573.24     1309.46    821.86 o
   0   6   6     4553.46     4958.70    709.22 o
   2   6   6     1484.84     1661.62   1525.92 o
 -21   1   7       56.70      763.91   1149.95 o
 -19   1   7     1418.72     1500.10   1197.26 o
 -17   1   7     4754.03     5039.22    589.62 o
 -15   1   7      317.43      741.46    452.18 o
 -13   1   7      276.14     -359.94    979.87 o
 -11   1   7     1550.34     2821.05    485.13 o
  -9   1   7      950.53     1674.55    557.53 o
  -7   1   7    14000.12    13416.06    642.32 o
  -5   1   7     1325.44     1610.06    839.33 o
  -3   1   7     3501.92     3694.87    431.92 o
  -1   1   7    21968.20    21995.27    722.30 o
   1   1   7    11461.75    11043.67    540.85 o
   3   1   7     1747.30     1435.29    833.50 o
   5   1   7    10809.80    10801.47    653.02 o
   7   1   7     9018.64     9302.05    685.90 o
   9   1   7     1012.53     1316.31    950.67 o
 -20   2   7     3117.69     4727.29    696.85 o
 -18   2   7     4419.15     5575.87    672.61 o
 -16   2   7     3932.25     3981.76    585.12 o
 -14   2   7     9485.60     9908.13    615.35 o
 -12   2   7    19471.39    20974.17    683.87 o
 -10   2   7    10137.83     9409.84    747.29 o
  -8   2   7    11560.69    11921.69   1424.69 o
  -6   2   7    15944.71    16428.04    848.88 o
  -4   2   7     8194.26     7495.99    536.42 o
  -2   2   7     2193.04     2358.50    402.60 o
   0   2   7     4367.32     5581.17    498.22 o
   2   2   7      792.93     1196.91    516.40 o
   4   2   7      479.34      623.58    595.53 o
   6   2   7      541.36     -511.61    774.44 o
   8   2   7      457.32     -215.22    632.81 o
 -19   3   7      164.55      -35.94   1496.14 o
 -17   3   7      785.25     1995.19    575.07 o
 -15   3   7        0.80     -874.12   1149.14 o
 -13   3   7      254.49      -93.40   1243.89 o
 -11   3   7       58.25     -555.94    555.94 o
  -9   3   7        1.05       49.06   1554.76 o
  -7   3   7     1292.74     1712.29    762.99 o
  -5   3   7      672.38      264.25    592.68 o
  -3   3   7     3847.32     3888.72    481.60 o
  -1   3   7     2036.19     3088.81    722.03 o
   1   3   7     3032.24     2437.36    488.02 o
   3   3   7     1233.84      883.01   1467.19 o
   5   3   7     2399.50     1949.00    626.74 o
   7   3   7      597.57     1163.83    630.02 o
 -18   4   7     1156.51     1359.97    884.65 o
 -16   4   7      189.36      176.02    622.32 o
 -14   4   7     1222.90     1392.30    567.39 o
 -12   4   7      880.82      733.91    856.77 o
 -10   4   7     1054.80     1444.97   2382.64 o
  -8   4   7      882.24      421.62    616.18 o
  -6   4   7     2718.58     2462.81    502.28 o
  -4   4   7      542.17      460.10    484.98 o
  -2   4   7      415.15     -479.84    664.06 o
   0   4   7      216.33     -660.74    660.74 o
   2   4   7      155.82      425.19   1331.86 o
   4   4   7       36.36    -1431.12   1431.12 o
   6   4   7       97.13     -491.99   1468.73 o
 -15   5   7       75.63      805.15   1554.79 o
 -13   5   7      489.44     -155.03    767.17 o
 -11   5   7     1079.87     1639.29    599.60 o
  -9   5   7     2387.72     1967.43    584.88 o
  -7   5   7     3655.54     3185.77    597.74 o
  -5   5   7     1612.69     1771.47    555.94 o
  -3   5   7      752.10     1038.13    563.58 o
  -1   5   7    12018.61    12207.80   1359.03 o
   1   5   7     3564.46     4677.72    707.03 o
   3   5   7     3404.65     2474.87   3287.96 o
 -10   6   7     2086.01     2597.10    655.20 o
  -8   6   7     1210.11      953.07    921.37 o
  -6   6   7     5343.94     5990.16    708.46 o
  -4   6   7     1329.08      981.24   1138.53 o
  -2   6   7      231.11     -471.46   1103.05 o
 -20   0   8       46.42    -1405.62   1646.87 o
 -18   0   8    18957.49    17974.03    879.18 o
 -16   0   8       91.13     -965.22   1277.72 o
 -14   0   8    18561.12    19804.76    843.00 o
 -12   0   8     4273.06     3202.35    560.66 o
 -10   0   8    30066.70    30961.10   1632.86 o
  -8   0   8       83.45    -1144.68   1144.68 o
  -6   0   8    54964.29    52926.26    943.29 o
  -4   0   8     4675.55     3141.64    539.83 o
  -2   0   8    17802.32    17490.80    641.96 o
   0   0   8       18.84      626.11    451.69 o
   2   0   8    17958.17    17839.71   1455.56 o
   4   0   8     3925.39     4076.38    625.98 o
   6   0   8     1508.90      -26.62    633.93 o
 -19   1   8     4679.04     1383.44   2178.96 o
 -17   1   8       71.96     -289.78   1754.27 o
 -15   1   8     8035.92     8753.87    630.38 o
 -13   1   8     1604.20      741.17    856.94 o
 -11   1   8     6747.85     7244.41    548.43 o
  -9   1   8     3614.61     3651.19    892.69 o
  -7   1   8      101.47      870.85    715.80 o
  -5   1   8     9886.88     9688.21    532.29 o
  -3   1   8     1168.83      594.14    610.36 o
  -1   1   8    12887.81    12371.58    724.08 o
   1   1   8       60.40      -97.48   1108.88 o
   3   1   8     9053.54     9244.43    619.43 o
   5   1   8      277.44     -486.10   1409.96 o
 -20   2   8     2741.17     1809.17   1455.88 o
 -18   2   8     1566.81     2725.44    639.11 o
 -16   2   8     3453.64     3370.27   1297.68 o
 -14   2   8     1931.53     1875.03    543.30 o
 -12   2   8    10801.44    11709.02    636.47 o
 -10   2   8     1458.10     1096.91    610.41 o
  -8   2   8     7102.25     7266.56    534.99 o
  -6   2   8     2050.42      354.90   1232.76 o
  -4   2   8     7053.08     7021.30    511.19 o
  -2   2   8     4508.12     3787.99    539.76 o
   0   2   8     6354.90     5934.49    564.92 o
   2   2   8      935.28      836.79    502.04 o
   4   2   8     4238.35     5138.01    828.05 o
   6   2   8     2315.40     1785.56   3915.27 o
 -17   3   8    10420.40    10576.90    801.74 o
 -15   3   8      522.27     2558.09   2464.45 o
 -13   3   8     1603.17     2285.15    663.23 o
 -11   3   8      337.01      278.79   1930.41 o
  -9   3   8     4946.27     4802.18    548.12 o
  -7   3   8     9127.60     9993.70   1423.14 o
  -5   3   8      428.67      802.00    897.75 o
  -3   3   8     6526.36     5571.74    564.40 o
  -1   3   8     1530.98     2565.27    768.87 o
   1   3   8    19151.15    18749.94    942.93 o
   3   3   8       32.60     -602.53   1953.73 o
   5   3   8    11197.73    10149.96    827.54 o
 -16   4   8     4771.59     6114.39    678.66 o
 -14   4   8        0.46      399.71    796.85 o
 -12   4   8    23597.67    23133.87   1103.15 o
 -10   4   8      531.24     1069.22   1208.76 o
  -8   4   8    12355.94    11696.19    701.39 o
  -6   4   8     1419.95     1364.06    576.45 o
  -4   4   8    17022.52    17854.92   2026.42 o
  -2   4   8      693.28     1057.27   1449.39 o
   0   4   8     9802.85    10314.88    742.55 o
   2   4   8       31.91     -260.84    819.45 o
 -13   5   8     2308.18     2629.56    956.80 o
 -11   5   8     1491.90       -6.69    991.85 o
  -9   5   8     2143.93     1897.92    634.68 o
  -7   5   8     1188.88      852.88    617.93 o
  -5   5   8     1124.60      623.12    845.91 o
  -3   5   8     3601.38     6088.87   1262.42 o
  -1   5   8      430.77     -525.86   1442.06 o
 -19   1   9     1497.80     1356.15    680.44 o
 -17   1   9     3109.69     2774.90    709.59 o
 -15   1   9     2526.24     1357.54   1555.69 o
 -13   1   9      528.85     -786.16   1166.67 o
 -11   1   9     1465.88     1683.83   1367.52 o
  -9   1   9      701.91      808.74   2218.13 o
  -7   1   9       61.00    -1455.04   1455.04 o
  -5   1   9      237.30     -198.49    932.91 o
  -3   1   9      106.06      440.04    472.95 o
  -1   1   9     2420.62     1410.20   2348.17 o
   1   1   9     3295.47     4081.35    622.76 o
   3   1   9     1907.43     2004.55    622.39 o
 -18   2   9     3722.08     4064.85    709.08 o
 -16   2   9      715.10     1144.21    599.55 o
 -14   2   9     1028.18      917.35    792.24 o
 -12   2   9     8452.45     9110.49    840.70 o
 -10   2   9    13044.01    11614.90    929.97 o
  -8   2   9     2770.70     2342.59    898.27 o
  -6   2   9    11591.32    11297.93    632.23 o
  -4   2   9    13966.19    14577.38    711.79 o
  -2   2   9     4432.51     5235.82    892.72 o
   0   2   9     1953.94     1358.13    576.87 o
   2   2   9     7556.02     7653.80   1169.49 o
 -17   3   9      986.66     1230.38   1109.10 o
 -15   3   9     1393.70     1280.82   1813.48 o
 -13   3   9        0.57    -1073.84   1185.14 o
 -11   3   9      457.60     -556.33   1306.61 o
  -9   3   9      349.97      520.57    501.09 o
  -7   3   9        0.18    -1865.71   1865.71 o
  -5   3   9      315.75     -278.99    548.03 o
  -3   3   9       17.42     1054.46    698.18 o
  -1   3   9      827.44     1694.34   1238.17 o
   1   3   9     1445.15     1290.12    659.80 o
 -14   4   9      101.86      584.15    821.58 o
 -12   4   9     3255.11     3880.83    684.68 o
 -10   4   9      614.90     1027.31   1009.27 o
  -8   4   9       86.89     -217.42   1097.15 o
  -6   4   9      403.42     -926.33   1354.44 o
  -4   4   9     4673.57     5807.89   1932.26 o
  -2   4   9       23.48       16.95    803.65 o
 -18   0  10      296.19    -1803.60   1803.60 o
 -16   0  10     5134.37     6169.59    747.61 o
 -14   0  10      107.97     1099.65    735.58 o
 -12   0  10    12859.90    13421.15   1241.67 o
 -10   0  10     1402.79      235.37    927.30 o
  -8   0  10    11371.36    10932.07    678.01 o
  -6   0  10     1067.41     -381.52   1566.89 o
  -4   0  10    21412.29    21460.61   1986.97 o
  -2   0  10     1376.14     1564.89    591.31 o
   0   0  10    13035.33    13204.49    802.93 o
 -17   1  10     6837.53     7073.14    793.23 o
 -15   1  10       21.01     -480.71    829.27 o
 -13   1  10     5897.02     4891.88    705.64 o
 -11   1  10      420.91     -760.50   1319.31 o
  -9   1  10    12131.64    12079.89    751.36 o
  -7   1  10     1513.58     1201.15    543.61 o
  -5   1  10     1280.61     1138.46   1115.06 o
  -3   1  10     2619.19     2222.55    945.15 o
  -1   1  10     1559.99      939.05    655.71 o
 -16   2  10     1320.46     2225.93    676.38 o
 -14   2  10     1664.27     1622.00   1162.10 o
 -12   2  10     1042.99     1455.36   2887.26 o
 -10   2  10     3202.15     4629.95   1086.20 o
  -8   2  10      645.46    -1302.86   1302.86 o
  -6   2  10     4795.62     5811.20    656.04 o
  -4   2  10      445.21      -75.68   1877.63 o
  -2   2  10     2537.19     2369.93    643.35 o
 -13   3  10      852.56     -859.95   1500.98 o
 -11   3  10     4462.59     5140.72    743.30 o
  -9   3  10      203.10    -1001.88   1400.45 o
  -7   3  10     3732.15     3430.06    689.09 o
  -5   3  10     4427.24     5583.98    668.54 o
  -3   3  10     4900.73     4508.81   1021.95 o
 -13   1  11     2061.79     2421.90    676.18 o
 -11   1  11      706.20      897.68    649.49 o
  -9   1  11     3238.21     4109.77    951.14 o
  -7   1  11     1157.10     1151.73    647.19 o
  -5   1  11       66.97      239.86    813.18 o
 -12   2  11      571.27      224.64   1449.33 o
 -10   2  11     3878.84     4798.96    755.68 o
  -8   2  11     2401.83     1955.80    728.27 o
 
